# Supplementary material for: Bioinspired Rotation Microneedles for Accurate Transdermal Positioning and Ultraminimal-Invasive Biomarker Detection with Mechanical Robustness
Source: Research (Wash D C). 2022 Mar 7;2022:9869734. doi: 10.34133/2022/9869734 (PMC8924791; doi:10.34133/2022/9869734)
Supplement: Supplementary Materials — Text ST1: microneedle failure mode. Text ST2: comprehensive load bearing capacity of microneedles. Figure S1: theoretical model of the external load applied to rotating microneedle. Figure S2: influence of microneedle geometric conditions on their load bearing capacity. Figure S3: FEA results of microneedle insertion with different tip diameters and geometries. Figure S4: skin surface deformation at three moments during microneedle insertion: before puncture, full penetration, and needle removal. Figure S5: skin surface deformation process during microneedle insertion. Figure S6: single-point and whole surface skin deformation at rotating velocities of 0-7 r/s with inserting velocity of 1 mm/s and at insertion velocities of 1-5 mm/s with rotating velocity of 5 r/s. Figure S7: H&E-stained section of mouse lesional skin with different severity of the inflammation. Figure S8: optical images of that microwound on mouse skin recovery process. Table S1: primers used for real-time PCR analysis. [file 9869734.f1.zip]

Archive with 2 entries (2 files):
- Cai_Supplementary_Material.pdf
- Cai_Supplementary_Material.docx
